# Supplementary material for: Diversity and Distribution of Intertidal Cystoseira sensu lato Species Across Protection Zones in a Mediterranean Marine Protected Area
Source: Plants (Basel). 2024 Dec 20;13(24):3562. doi: 10.3390/plants13243562 (PMC11679029; doi:10.3390/plants13243562)
Supplement: Supplementary file 1 [file plants-13-03562-s001.zip]

Archive with 1 entries (1 files):
- plants-3339779-supplementary.pdf
